# Supplementary material for: Shifting molecular localization by plasmonic coupling in a single-molecule mirage
Source: Nat Commun. 2017 Jan 11;8:13966. doi: 10.1038/ncomms13966 (PMC5512867; doi:10.1038/ncomms13966)
Supplement: Supplementary Data 1 — CaDNAno-design of the 12-helix-bundle. It presents the detailed staple design of the 12- helix bundle DNA origami used to qualitatively show the effect of plasmonic coupling on the position of a single molecule signal. [file ncomms13966-s2.zip]

Archive with 1 entries (1 files):
- Supplementary Data File 1.png
