# Supplementary material for: Shifting molecular localization by plasmonic coupling in a single-molecule mirage
Source: Nat Commun. 2017 Jan 11;8:13966. doi: 10.1038/ncomms13966 (PMC5512867; doi:10.1038/ncomms13966)
Supplement: Supplementary Data 2 — CaDNAno-design of the rectangular DNA origami for the reference structure. This is the detailed staple design of the DNA origami used to measure the height of the DNA origami surface. [file ncomms13966-s3.zip]

Archive with 1 entries (1 files):
- Supplementary Data File 2.png
