# Supplementary material for: Shifting molecular localization by plasmonic coupling in a single-molecule mirage
Source: Nat Commun. 2017 Jan 11;8:13966. doi: 10.1038/ncomms13966 (PMC5512867; doi:10.1038/ncomms13966)
Supplement: Supplementary Data 3 — CaDNAno design of the rectangular DNA origami for the sample structure. This is the detailed staple design of the DNA origami used to measure shifted fluorescence signal compared to the DNA origami surface due to plasmonic coupling. [file ncomms13966-s4.zip]

Archive with 1 entries (1 files):
- Supplementary Data File 3.png
