# Supplementary material for: Shifting molecular localization by plasmonic coupling in a single-molecule mirage
Source: Nat Commun. 2017 Jan 11;8:13966. doi: 10.1038/ncomms13966 (PMC5512867; doi:10.1038/ncomms13966)
Supplement: Supplementary Data 4 — CaDNAno design of the rectangular DNA origami used for the control of the z = 0 baseline (Atto532-dyes instead of a gold nanoparticle (NP)). This is detailed staple design of the DNA origami representing "0 nm NP diameter". Because it has no NP that can be labeled with green dyes we attached these dyes directly on the DNA origami here to enable colocalization. [file ncomms13966-s5.zip]

Archive with 1 entries (1 files):
- Supplementary Data File 4.png
